# Supplementary material for: Compressive stress triggers fibroblasts spreading over cancer cells to generate carcinoma in situ organization
Source: Commun Biol. 2024 Feb 15;7:184. doi: 10.1038/s42003-024-05883-6 (PMC10869726; doi:10.1038/s42003-024-05883-6)
Supplement: Supplementary file 8 — Supplementary Data 1 [file 42003_2024_5883_MOESM8_ESM.xlsx]

## Sheet: Fig1D
	Batch	Time elapsed from confluency (min)	Pressure at onset of spreading(kPa)
	1	442.5	3.4
		1750	11.6
		907.5	8.6
		1080	6.6
		754.5	7.4
		649.5	8
		1272	11.8
		1035	9.5
		98	2
		765	6.3
		1657	12.8
		595	7.12
		754.5	3.16
		742	2.4
		430	4.2
		1110	6.2
		605	3.3
	2	225	6
		20	2
		145	5.5
		180	5.6
		110	2.4
		285	10.4
		100	3
		295	6.1
		270	7.3
		225	6.2
		192	3.9
		280	11
		185	5.1
	3	1500	8.5
		1140	9.8
		990	7.7
		360	2.1
		1020	6.8
		900	7.2
		720	6.1
		930	5.3
		1170	8.5
		930	4.2
		360	3.4
		1350	9.6
		630	3.6
		1260	8.3
		690	6.3
		570	3.8
		390	3.3
		630	3
		810	3.7
		990	6.7
		1230	8.7
		1050	3
		1140	6.2
		870	5.7
		1290	7.2
		690	5.4
		1170	7.5
		630	5.4
		780	3.5
		1200	7.1
	4	240	0.8
		183	0.88
		231	0.76
		592	1.5
		247	0.68
		190	0.53
		97	0.3
		220	0.53
		307	0.3
		183	0.68
		1725	3.16
		465	0.55
		1669	8.2
		1080	6.6
		754	7.4
		430	4.2
		1110	6.2
		835	2.5
		1750	11.6

## Sheet: Fig2B
	Before confluence																																					Before confluence
	cell 1		cell 2		cell 3		cell 4		cell 5		cell 6		cell 7		cell 8		cell 9		cell 10		cell 11		cell 12		cell 13		cell 14		cell 15		cell 16		cell 17		cell 18			Frequency	bins (instantaneous speed)
	X	Y	X	Y	X	Y	X	Y	X	Y	X	Y	X	Y	X	Y	X	Y	X	Y	X	Y	X	Y	X	Y	X	Y	X	Y	X	Y	X	Y	X	Y		3.17554	0.0428571
	0	0	0	0	0	0	0	0	0	0	0	0	0	0	0	0	0	0	0	0	0	0	0	0	0	0	0	0	0	0	0	0	0	0	0	0		10.6036	0.0857143
	-1	-2	0	-2	-1	-1	0	-4	0	1	0	-2	0	-1	0	0	-1	-1	-1	-1	1	-1	1	0	3	-2	0	-2	-3	1	0	1	-3	-2	3	-2		4.50099	0.128571
	-1	-2	0	-3	0	-2	0	-7	1	0	-1	-3	-2	-1	-1	-2	-1	-1	-1	-1	0	-1	2	-1	4	-2	0	-4	-4	0	0	0	-4	-3	3	-9		2.37475	0.171429
	-1	-4	-1	-4	0	-4	-1	-10	1	0	-1	-4	-2	-3	-1	0	-2	-3	-2	-3	0	-2	2	0	1	-3	1	-5	-4	-1	2	1	-5	-5	1	-13		1.60158	0.214286
	-2	-3	-3	-4	1	-5	-2	-13	0	1	5	-4	-2	-5	0	-2	-2	-4	-2	-4	0	-2	2	0	0	-4	2	-6	-8	-1	0	0	-5	-5	4	-14		0.662722	0.257143
	-4	-4	-3	-3	2	-8	-2	-15	0	1	7	-4	-3	-7	0	-2	-2	-4	-2	-4	-1	-2	1	1	-1	-5	3	-6	-10	-2	1	1	-6	-6	5	-16		0.138067	0.3
	-3	-5	-4	-3	3	-9	-1	-17	-2	-1	11	-6	-1	-5	1	-4	-6	-4	-6	-4	0	-2	2	6	-3	-8	3	-6	-11	-1	2	1	-8	-6	7	-16		0.0828402	0.342857
	-4	-4	-3	-3	3	-9	-1	-18	-1	-1	11	-6	-1	-4	0	-4	-6	-5	-6	-5	1	-1	2	6	-4	-7	3	-7	-11	-2	2	1	-11	-7	10	-20		0.110454	0.385714
	-3	-3	-4	-3	3	-10	0	-21	2	0	10	-9	-3	-9	-1	-5	-7	-3	-7	-3	2	-1	6	2	-6	-7	3	-8	-11	-2	2	1	-9	-7	7	-20		0.0552268	0.428571
	-5	-1	-4	-3	5	-13	0	-20	5	-1	9	-11	-3	-12	0	-5	-8	-3	-8	-3	1	-2	6	3	-11	-6	3	-9	-11	-3	2	0	-10	-7	6	-20		0.0276134	0.471429
	-6	-2	-3	-3	5	-12	1	-22	5	0	8	-10	-3	-12	0	-5	-10	-4	-10	-4	4	1	6	2	-14	-7	3	-10	-13	-5	3	1	-9	-8	6	-21		0	0.514286
	-4	-4	-3	-4	4	-12	0	-20	3	0	8	-10	-3	-13	1	-4	-8	-6	-8	-6	4	3	8	3	-15	-8	2	-10	-17	-5	4	1	-7	-8	2	-20		0	0.557143
	-3	-7	-2	-4	4	-12	0	-22	5	0	9	-13	-1	-14	1	-5	-8	-8	-8	-8	4	3	11	4	-14	-10	2	-8	-17	-5	3	0	-7	-9	-1	-21		0	0.6
	-3	-7	-1	-5	3	-15	-2	-24	5	0	9	-15	0	-16	1	-5	-9	-10	-9	-10	5	1	12	4	-14	-12	2	-10	-17	-4	4	0	-3	-11	-1	-21
	-2	-7	-1	-5	4	-15	-2	-25	5	-1	7	-16	-1	-16	0	-6	-9	-11	-9	-11	5	-3	12	4	-15	-12	3	-6	-17	-6	4	0	-4	-11	-1	-23
	-2	-3	-1	-6	6	-16	-3	-26	7	-1	9	-18	-1	-17	0	-8	-10	-12	-10	-12	5	-4	12	4	-14	-14	4	-8	-18	-8	5	0	-4	-11	-1	-23
	-3	-3	0	-6	7	-16	-5	-27	9	-1	7	-22	-1	-14	-4	-16	-10	-13	-10	-13	5	-3	16	5	-15	-15	5	-8	-17	-9	6	0	-4	-9	-3	-23
	-4	-3	-1	-7	6	-16	-5	-28	10	0	7	-23	0	-9	-6	-17	-8	-13			7	-1	18	4	-15	-16	6	-9	-17	-10	7	-1	-5	-10	-5	-23
	-6	0	0	-7	4	-13	-7	-29	12	2	6	-24	2	-6	-8	-21	-9	-12			5	1	18	6	-14	-14	7	-9	-18	-10	8	-1	-5	-11	-7	-25
	-4	0	1	-7	4	-11	-11	-29	12	2	3	-24	3	-5	-7	-21	-11	-11			6	1	19	6	-13	-13	8	-9	-19	-10	9	0	-7	-10	-7	-25
	-5	1	0	-8	2	-15	-10	-30	11	3	2	-28	4	-4	-4	-25	-10	-12			9	4	17	9	-12	-13	8	-9	-19	-10	8	0	-9	-9	-7	-24
	-5	1	0	-8	2	-16	-13	-30	11	3	2	-31	4	-4	-4	-29	-10	-12			9	4	16	9	-12	-13	8	-9	-22	-10	9	-1	-8	-8	-7	-26
	-5	0	1	-9	2	-21	-18	-33	10	3	1	-35	4	-4	-4	-32	-9	-12			10	3	10	10	-12	-13	8	-9	-22	-10	9	-1	-8	-8	-8	-27
	0	2	1	-9	4	-22	-22	-32	13	-5	0	-37	4	-2			-8	-11			12	4	7	8	-11	-12	9	-10	-21	-10	10	-1	-5	-8	-7	-29
	1	1	-1	-8	6	-25	-22	-31	16	-4	-1	-39	5	-2			-9	-10			12	4	6	8	-12	-12	8	-10	-18	-14	10	-2	-2	-6	-8	-30
	4	-1	0	-9	5	-28	-24	-30	17	-6	-1	-40	12	0			-9	-9			13	4	4	7	-12	-13	6	-11	-16	-14	11	-2	-2	-5	-8	-30
	6	1	2	-10	6	-31	-22	-31	16	-5	-1	-43	8	1			-7	-9			13	4	4	7	-13	-13	7	-12	-17	-14	11	-2	-2	-4	-10	-29
	8	1	4	-10	8	-34	-21	-31	17	-4	-1	-41	3	1			-6	-12			14	4			-14	-11	6	-13	-17	-15	12	-2	-4	-5	-9	-29
	7	2	4	-10	9	-35	-20	-31	17	-3	-1	-40	1	2			-7	-12			12	3			-14	-11	6	-13	-17	-18	11	-2	-3	-5	-11	-30
	8	2	5	-10	11	-35	-19	-31	16	-3	0	-35	0	1			-9	-12			9	3			-13	-10	5	-13			12	-1	-4	-6	-12	-29
	7	-1	5	-11	13	-36	-18	-32	16	-10	-1	-28	2	1			-7	-12			9	2			-11	-13	4	-13			13	-1	-4	-6	-12	-30
	10	-2	4	-11	13	-35	-19	-31	15	-9	0	-26	5	1			-7	-11			8	0			-14	-13	4	-12			13	0	-5	-8	-8	-33
	11	-2	3	-11	14	-34	-21	-32	18	-8	-1	-27	9	2			-7	-11			9	-3			-15	-13					14	0	-1	-7	-6	-33
	12	-3	0	-11	17	-34	-22	-32	20	-7	0	-26	10	3			-7	-12			8	-5			-15	-15					14	1	3	-6	-7	-35
	9	1	-2	-10	14	-32	-21	-32	22	-5	2	-25	9	4			-7	-13			7	-6			-18	-14					14	1	1	-5	-7	-36
	9	1	-1	-10	12	-31	-20	-33	22	-4	2	-26	9	4			-7	-13			6	-6			-20	-14					14	1	0	-5	-6	-37
	10	3	-2	-10	8	-27	-21	-32	21	-2	3	-25	5	3			-7	-12			7	-6			-23	-13					14	2	-1	-4	-6	-38
	15	3	-3	-11	3	-21	-23	-33	19	-1	4	-25	5	2			-9	-10			6	-8			-24	-12					15	1	-3	-6
	18	4	-4	-11	0	-19	-23	-32	13	0	4	-25	4	2			-11	-12			8	-9			-25	-12					15	1	-6	-7
	19	4	-4	-11	1	-17	-24	-34	11	2	5	-24	6	1			-12	-11							-25	-10							-4	-6
	19	2	-4	-11	-2	-15	-24	-33	10	6	5	-25	6	2			-11	-11							-25	-9							-3	-6
	15	2	-4	-11	-4	-14	-24	-33	11	5	4	-25	4	2			-10	-11							-23	-8							2	-6
	14	2	-4	-11	-5	-13	-24	-33	11	6	4	-25	5	2			-10	-11							-22	-8							4	-4
	15	2	-4	-11	-2	-11	-23	-33	10	8	5	-26	3	2			-8	-13							-19	-10							7	-2
	12	1	-4	-11	0	-14	-22	-33	7	9	7	-25	3	1			-7	-16							-18	-12							4	-6
	10	1	-4	-11	1	-17	-22	-33	7	10	8	-25	4	1			-7	-17							-17	-14							3	-7
	7	-1	-4	-12	0	-18	-23	-33	7	10	9	-26	4	1			-4	-19							-18	-15							0	-9
	9	1	-4	-11	1	-18	-23	-34	7	10	11	-22	8	-1			-5	-19							-19	-15							1	-8
	11	2	-5	-10	2	-18	-24	-35	9	10	11	-21	9	-3			-5	-19							-17	-15							-2	-8
	12	1	-5	-10	2	-18	-24	-35	10	9	11	-21	8	-4			-5	-20							-17	-14							-2	-8
	11	3	-5	-10	1	-19	-25	-35	9	10	9	-22	8	-5			-4	-19							-16	-12							-4	-10
	13	3	-5	-10	2	-20	-25	-36	9	10	9	-24	6	-8			-3	-20							-15	-10							-4	-13
	13	3	-4	-9	1	-20	-25	-36	10	11	10	-25	6	-6			-5	-19							-17	-6							0	-12
	16	4	-4	-8	-3	-18	-25	-36	9	12	10	-25	6	-6			-5	-18							-17	-5							2	-12
	20	5	-4	-8	-5	-16	-25	-36	10	13	9	-25	5	-4			-6	-20							-18	-5							3	-12
	20	4	-4	-8	-6	-13	-25	-36	9	14	8	-25	3	-1			-3	-20							-18	-6							2	-13
	20	3	-4	-8	-7	-12	-25	-35	9	15	8	-24	3	0			-3	-19							-18	-5							2	-12
	18	1	-4	-8	-9	-10	-25	-35	8	16	7	-24	0	2			-2	-20							-16	-3							1	-11
	16	-1	-5	-9	-10	-9	-25	-36	8	17	8	-23	0	1			-2	-20							-17	-3							0	-12
	13	-2	-5	-9	-11	-7	-23	-34	7	18	8	-22	-2	-2			-1	-19							-16	-3							0	-13
	13	-5	-4	-9	-12	-8	-22	-33	7	19	8	-23	-2	-2			-1	-19							-16	-3							-4	-14
	16	-7	-4	-8	-12	-7	-22	-33	7	19	7	-19	-2	-3			-2	-18							-16	-1							-3	-15
	After confluence																																															After confluence
	cell 1		cell 2		cell 3		cell 4		cell 5		cell 6		cell 7		cell 8		cell 9		cell 10		cell 11		cell 12		cell 13		cell 14		cell 15		cell 16		cell 17		cell 18		cell 19		cell 20		cell 21		cell 22		cell 23			Frequency	bins (instantaneous speed)
	X	Y	X	Y	X	Y	X	Y	X	Y	X	Y	X	Y	X	Y	X	Y	X	Y	X	Y	X	Y	X	Y	X	Y	X	Y	X	Y	X	Y	X	Y	X	Y	X	Y	X	Y	X	Y	X	Y		1.62447	0.0428571
	0	0	0	0	0	0	0	0	0	0	0	0	0	0	0	0	0	0	0	0	0	0	0	0	0	0	0	0	0	0	0	0	0	0	0	0	0	0	0	0	0	0	0	0	0	0		8.8423	0.0857143
	1	0	0	-2	7	-8	-3	1	1	-2	2	-2	-1	-1	1	4	2	4	-1	0	3	3	1.1	-1.5	0	0	5	0	-1	2	0	-1	-2	0	3	2	1	2	0	0	2	3	-2	2	1	1		5.3903	0.128571
	3	-2	2	-2	4	-8	-5	-2	1	-3	5	-3	-1	2	5	5	2	3	-2	2	3	7	1.5	-5.9	0	0	8	0	-2	1	0	-3	-2	2	4	5	2	2	0	-1	5	5	-2	5	3	2		2.82437	0.171429
	3	-2	2	0	3	-6	-4	-1	2	-1	9	-3	-1	11	3	4	1	4	-2	2	2	9	0	-6.2	0	1	12	4	0	1	1	-6	-1	2	4	6	3	7	-1	-2	4	5	-2	2	3	4		2.14135	0.214286
	2	-1	2	0	4	-8	-4	-1	2	4	12	-2	1	17	4	4	1	6	-2	2	3	10	-3.1	-6.2	0	2	11	4	-1	0	3	-10	-1	2	5	7	5	10	1	-2	6	7	-2	0	1	3		1.03376	0.257143
	2	0	2	0	3	-9	-4	-1	0	11	12	-3	3	19	0	4	-1	7	-2	1	5	15	-3.7	-6.8	0	3	15	6	-3	0	5	-11	1	3	8	10	4	8	2	-1	8	7	-6	-5	3	5		0.350738	0.3
	2	-4	0	3	-1	-12	-2	-1	-2	15	8	-3	2	23	-5	6	0	8	-2	2	6	16	-7.4	-8.4	-1	4	13	7	-9	-2	4	-13	3	0	9	14	6	12	3	0	9	8	-6	-3	4	4		0.424578	0.342857
	1	-5	-2	2	-7	-20	0	-1	4	15	8	-5	2	25	-6	6	-3	12	-3	1	8	16	-9.2	-10.1	-1	6	14	11	-11	-6	6	-13	3	-2	12	18	8	17	4	0	10	11	-6	-5	6	6		0.129219	0.385714
	3	-8	-2	1	-8	-24	1	0	6	12	8	-4	3	27	-10	7	-6	15	-2	1	8	16	-8.7	-9.9	-1	6	15	15	-13	-10	6	-14	1	-3	13	20	11	21	9	2	10	11	-5	-6	6	5		0.203059	0.428571
	2	-10	-4	-1	-9	-22	3	-1	8	13	9	-4	4	31	-18	10	-2	17	-4	1	10	17	-8.2	-11.5	-1	7	15	15	-16	-20	7	-15	-1	-4	13	21	12	23	12	5	8	12	-2	-8	7	4		0.110759	0.471429
	0	-13	-9	-3	-9	-22	0	-2	10	13	9	0	6	32	-20	13	-3	21	-5	0	11	16	-8.5	-12.1	-1	8	20	19	-17	-22	6	-16	-2	-8	15	23	13	21	13	5	8	13	-5	-6	8	5		0.0553797	0.514286
	0	-12	-9	-3	-6	-22	-3	-3	9	15	14	2	7	32	-24	16	-5	23	-4	0	12	14	-8.5	-12.7	-1	9	19	15	-21	-24	9	-13	-2	-10	15	24	15	26	15	5	9	14	-5	-5	8	6		0.0922996	0.557143
	-1	-13	-8	-4	-3	-23	-4	-5	8	14	11	0	8	32	-27	16	-2	32	-4	-1	12	14	-9	-14	-2	10	22	13	-27	-18	8	-13	-4	-7	16	24	20	35	16	4	11	16	-9	-5	9	7		0.110759	0.6
	-3	-13	-7	-6	-2	-25	-5	-5	8	14	8	-1	10	32	-27	16	1	33	-4	-2	14	16	-8.9	-13.5	-2	10	22	14	-27	-16	10	-11	-5	-7	18	26	27	44	17	3	12	16	-9	-8	9	10
	-3	-15	-8	-5	-4	-24	-12	-9	6	14	9	-2	11	32	-27	18	2	35	-5	-2	18	17	-8.9	-12.6	-3	11	26	19	-27	-15	8	-10	-3	-8	18	27	29	45	18	4	12	17	-9	-9	10	12
	-4	-19	-9	-2	-4	-25	-14	-10	2	11	12	1	12	31	-28	21	3	36	-6	-3	18	18	-6.8	-12.2	-3	10	23	18	-27	-14	-1	-12	-1	-9	20	27	30	46	17	6	12	17	-10	-7	11	12
	-6	-20	-3	3	-5	-25	-11	-9			17	3	12	30	-28	20	3	36	-7	-1	19	19	-5.9	-13	-4	9	24	18	-27	-15	-6	-11	5	-2	21	27	31	51	17	7	13	17	-14	-9	13	15
	-9	-22	5	11	-6	-25	-11	-8			17	2	13	32	-26	19	4	36	-6	-2	24	18	-7.2	-13.1	-2	8	26	21	-26	-16	-4	-9	12	4	20	24	35	57	18	6	12	16	-14	-9	13	18
	-9	-25	2	10	-7	-25	-15	-7			19	3	18	32	-23	20	3	38	-7	-3	27	18	-8.3	-13.6	-4	8	25	22	-27	-16	-2	-9	12	4	20	25	37	60	20	8	11	15	-16	-12	13	20
	-6	-31	4	7	-8	-25	-13	-5			20	4	18	34	-22	21	3	38	-7	-4	30	19	-9.5	-14.8	-4	7	26	23	-28	-16	-2	-9	8	4	19	26	39	61	22	8	11	16	-18	-14	14	21
	-6	-36	3	5	-10	-23	-17	-12			20	6	19	35	-25	14	5	40	-7	-5	33	20	-10.7	-16.3	-4	7	28	23	-27	-17	-1	-15	6	3	19	25	40	63	25	9	13	16	-16	-15	16	23
	-1	-39	4	6	-11	-22	-11	-6			20	6	23	34	-21	21	5	41	-7	-5	33	20	-12.5	-16.5	-4	6	30	23	-26	-18	-5	-19	6	5	21	28	44	64	26	10	17	17	-16	-14	17	24
	3	-39	6	3	-11	-21	-13	-4			25	7	26	35	-21	22	7	42	-7	-4	34	21	-13.7	-14.6	-4	7	31	23	-27	-17	-10	-20	5	6	20	28	44	64	27	11	19	17	-16	-14	20	25
	3	-38	8	0	-13	-20	-12	-7			27	9	30	35	-19	23	9	45	-8	-4	36	20	-15	-14.5	-4	7	33	22	-27	-16	-12	-23	0	8	24	31	46	64	30	13	16	19	-14	-15	22	29
	6	-28	5	-4	-13	-20	-12	-7			29	9	32	36	-16	24	10	45	-6	-5	39	22	-14.2	-15.6	-5	7	34	23	-24	-19	-13	-26	-3	5	24	36	49	65	32	14	15	19	-12	-16	23	33
	3	-26	2	-6	-12	-19	-12	-7			32	11	33	37	-14	24	10	47	-8	-8	42	23	-12.9	-19.6	-4	8	39	23	-25	-22	-14	-22	-6	2	25	37	46	63	37	16	18	20	-20	-8	25	35
	2	-26	0	-10	-14	-19	-11	-9			36	14	34	38	-15	25	11	47	-9	-12	43	24	-16.8	-14.2	-4	8			-24	-21	-15	-21	-9	0	24	40	47	64	43	15	19	20	-23	-11	27	35
	2	-28	-2	-14	-16	-15	-9	-6			37	17	36	36	-14	25	16	51	-12	-12	42	26	-17.9	-12.5	-5	8			-24	-23	-17	-19	-13	-2	26	39	48	63	44	15	21	20	-23	-12	28	37
	2	-29	-1	-15	-16	-14	-10	-8			38	22	39	38	-15	26	18	53	-13	-13	42	27	-19.7	-10.2	-4	9			-19	-31	-18	-11	-14	-2	26	43	45	62	46	16	22	20	-23	-14
	4	-32	-3	-14	-16	-14	-9	-6			42	26	42	39	-14	27	21	54	-16	-11	44	28	-22.7	-7.8	-4	10			-17	-33	-18	-6	-15	-2	26	44	50	65	46	15	21	21	-22	-14
	6	-33	-7	-18	-18	-14	-7	-6			46	33	42	40	-13	27	23	57	-17	-12	44	28	-24	-6	-4	10			-14	-32	-18	-5	-16	-7	26	43	49	65	46	14	23	21	-23	-15
	6	-36	-14	-21	-20	-14	-3	-4			50	38	41	41	-14	28			-17	-12	45	28	-27.9	0.4	-2	12			-13	-31	-17	-4	-19	-14	26	44	46	67			24	21	-20	-17
	6	-37	-21	-19	-21	-13	0	-1			53	40	42	43	-13	31			-15	-13	45	30	-27.8	3.5	-2	15			-14	-29	-14	-4	-18	-20	24	46	42	66			26	22	-20	-18
	7	-39	-23	-19	-22	-11	17	5			53	43	43	43	-12	32			-14	-16	45	33	-29.9	5.5	-3	12			-15	-29			-18	-23	23	47	42	67			28	23	-21	-18
	5	-38	-27	-20	-22	-10	22	6			53	43	44	43	-12	30			-13	-19	45	36	-29.8	5.1	-4	11			-16	-32			-19	-26	20	52	41	67			26	21	-22	-19
	5	-39	-31	-20	-21	-11	22	5			55	43	44	44	-12	31			-11	-21	46	41	-29.8	3.6	-1	9			-15	-33			-19	-31	20	55	42	67			28	22	-23	-19
	6	-39	-40	-27	-20	-11	26	6			57	44	45	46	-11	29			-9	-27	47	46	-30.7	1	2	9			-15	-35			-26	-40	16	58	39	61			28	22	-24	-17
	6	-38	-43	-29	-21	-12	29	6			58	44	44	50	0	31			-9	-27	49	48	-32.2	-1.9	2	10			-14	-36			-27	-43	15	62	43	65					-26	-18
	6	-38	-43	-28	-21	-11	29	5			59	42	45	52	7	37			-11	-27	50	52	-28.5	-8.6	2	12			-13	-36			-27	-42	13	62	45	65					-25	-18
	6	-37	-41	-29	-21	-12	28	6			61	40	45	57	9	39			-10	-29			-29.4	-10.7	1	12			-11	-37			-28	-40	11	60	44	65					-25	-17
	5	-36	-39	-29	-21	-10	26	5			61	38	47	62	12	37			-10	-31			-31.9	-7.8	0	8			-11	-37			-28	-39	12	62	45	67					-27	-16
	2	-36	-36	-28	-21	-9	30	4			62	37	48	64	12	38			-10	-32			-32.8	-4	2	6			-11	-37			-28	-36	14	64	44	67					-26	-14
	0	-35	-34	-29	-21	-10	37	-4			62	37	50	68	10	37			-10	-33			-36.4	1.1	1	6			-11	-37			-28	-34	14	65	45	68					-25	-15
	4	-36	-34	-29	-20	-9	51	-14			63	38			9	38			-10	-33			-35.9	-2.4	3	5			-11	-36			-27	-35	14	66	44	68					-25	-16
	3	-34	-33	-30	-19	-9	53	-16			64	40			10	39			-11	-33			-35.1	-8.9	3	5			-11	-35			-29	-33	12	67	46	69					-25	-18
	5	-37	-31	-36	-16	-11	55	-13			63	41			10	39			-14	-34			-34.7	-11.4	4	4			-10	-37			-29	-33	13	68	48	69					-24	-21
	5	-39			-17	-11	57	-13			62	42			10	37			-15	-32			-36.1	-10.4	5	4			-7	-39			-27	-34	13	69	47	69					-25	-20
	6	-39			-21	-9	63	-13			63	42			11	40			-15	-34			-35.2	-13.3	5	4			-9	-39			-26	-36			49	69					-27	-20
	5	-41			-20	-11	65	-12			64	44			9	41			-15	-31			-35.3	-12.3	5	5			-8	-40			-25	-39			51	70					-28	-20
	4	-42			-20	-10	65	-11			64	43			9	39			-16	-30			-34	-11	5	5			-6	-40			-26	-41			51	70					-30	-19
	4	-45			-20	-7	63	-10			64	44			8	40			-17	-30			-35.8	-10.8	6	6			-6	-41			-26	-41			52	69					-29	-20
	4	-46			-18	-8	65	-9			66	46			5	41			-19	-30			-36.4	-9.4	6	5			-6	-40			-27	-43			49	69					-27	-19
	3	-47			-18	-9	67	-9			68	49			8	41			-19	-30			-37.8	-7.4	9	2			-5	-40			-28	-44			46	67					-25	-20
	9	-50			-19	-7	68	-7			68	49			8	42			-19	-30			-37.8	-7.9	7	2			-6	-43			-27	-44			47	67					-26	-20
	13	-53			-14	-7	67	-6			69	50			7	42			-19	-28			-38.9	-6.1	9	1			-7	-42			-27	-45									-28	-20
	13	-55					67	-6			72	51			7	42			-18	-25			-39.3	-5.4	9	1			-7	-41			-26	-46									-29	-20
	16	-55					66	-6			71	51			7	41			-19	-24			-40.1	-6	10	0			-7	-43			-25	-45									-30	-20
	16	-57					67	-1			70	51			7	42			-20	-20			-40.9	-5.2	11	1							-27	-44									-30	-19
	16	-59					66	0			72	53			8	41			-19	-20			-41.5	-6.8	10	1							-28	-45									-33	-18
	15	-60					69	6			72	54			8	43			-17	-19			-41.6	-8.1	9	0							-32	-46									-33	-17
	17	-60					72	6			72	54			8	44			-13	-17			-43.1	-7.4	9	0							-38	-47									-33	-16
	16	-61					77	18			72	54			9	46			-12	-17			-43.8	-6.3	9	-1							-38	-48									-32	-15
	16	-62					78	20			75	56							-13	-17			-44.5	-7.2	9	-3							-37	-47									-33	-15
	16	-63					80	23			75	54							-13	-17			-44.5	-7.3									-36	-46									-33	-15
	16	-64					79	26			77	56							-15	-18			-45.1	-7.9									-37	-46									-35	-15
	20	-63					80	30			78	57							-17	-20			-45.5	-7.3									-35	-45									-35	-14
	22	-64					80	37			78	58							-18	-21			-45.4	-6.2									-36	-44									-34	-12
	22	-65									77	57							-20	-20			-45.6	-7.9									-34	-44									-34	-13
	25	-64									78	57							-19	-21			-45.4	-7.1									-34	-43									-35	-13
	25	-62									86	61							-19	-20			-46.6	-8.1									-34	-43									-35	-12
	25	-63									85	61							-20	-21			-44.8	-8.4									-35	-42									-35	-13
	25	-61									87	63							-18	-21			-46	-8.9									-36	-43									-35	-10
	28	-60																	-18	-22			-46.5	-11									-38	-43									-35	-11
	29	-59																	-17	-23			-46.1	-13.6									-39	-40									-35	-10
	30	-56																	-17	-22			-45.4	-15.7									-38	-37									-35	-9
	32	-57																	-17	-21			-46.4	-14.7									-37	-36
	33	-56																	-18	-20			-46.7	-15.4									-38	-36
	34	-56																	-19	-20			-45.4	-16.6									-38	-37
	35	-55																	-20	-20			-41.7	-19.4									-37	-37
	34	-56																	-19	-20			-41.5	-21.1									-37	-36
	33	-56																	-21	-20			-42.2	-20.8									-36	-36
	34	-56																	-21	-20			-41.2	-22.1									-41	-30
	34	-57																	-21	-20			-41.4	-22.3									-41	-28
	37	-57																	-23	-20			-41	-24									-42	-27
	37	-55																	-22	-22			-40.6	-25.9									-42	-25
	38	-58																	-24	-23			-41	-25.7									-40	-29
	38	-59																	-25	-23			-41.9	-24.5									-41	-31
	39	-60																	-24	-22			-42.5	-23.7									-41	-31
	39	-61																	-24	-23			-42.6	-23.9									-42	-33
	38	-62																	-24	-23			-43.1	-23									-43	-33
	40	-60																					-44.8	-22.7									-44	-32
	40	-60																					-45.5	-21.3									-43	-33
	43	-60																															-41	-33
	44	-59																															-41	-35
	45	-58																															-39	-33
	46	-58																															-40	-31
	46	-57																															-42	-30
	47	-56																															-43	-30
	46	-57																															-44	-29
	46	-57																															-43	-29
	47	-55																															-45	-29
	48	-57																															-46	-28
	46	-57																															-47	-28
	46	-56																															-46	-28
	46	-56																															-45	-28
	45	-55																															-45	-28
	46	-55																															-45	-29
	46	-53																															-43	-29
	46	-52																															-45	-30
	48	-51																															-45	-29
																																	-46	-30
																																	-46	-31
																																	-47	-31
																																	-48	-30
																																	-49	-31
																																	-49	-30

## Sheet: Fig2C
	Before confluence			After confluence
	Cell	Directionality ratio		Cell	Diretionality ratio
	1	0.131946		1	0.301962
	2	0.166095		2	0.314015
	3	0.0995666		3	0.130924
	4	0.40984		4	0.372897
	5	0.184609		5	0.239324
	6	0.16658		6	0.604053
	7	0.0287067		7	0.736282
	8	0.69199		8	0.290799
	9	0.201529		9	0.745869
	10	0.640644		10	0.233487
	11	0.194132		11	0.76889
	12	0.158482		12	0.263174
	13	0.146087		13	0.116447
	14	0.332167		14	0.600548
	15	0.518994		15	0.336217
	16	0.420091		16	0.144392
	17	0.122148		17	0.217292
	18	0.498384		18	0.631561
				19	0.509676
				20	0.761677
				21	0.541459
				22	0.243247
				23	0.766689

## Sheet: Fig3B
	Sh CTL	Time from encapsulation (days)
		D1	D2	D4	D5	D6	D7	D8
		Time from confluence (days)
			D0	D1	D2	D3	D4	D5
		Raw # of events
	start enwrapping	0	3	7	24	19	8	3
	full enwrapping	0	0	0	8	6	45	41
	total enwrapping	0	3	7	32	25	53	44
	number of capsules	30	30	52	32	25	53	44
	Sh NCAD	Time from encapsulation (days)
		D1	D2	D4	D5	D6	D7	D8
		Time from confluence (days)
				D0	D1	D2	D3	D4
		Raw # of events
	start enwrapping	0	0	0	0	10	17	18
	full enwrapping	0	0	0	0	0	11	12
	total enwrapping	0	0	0	0	10	28	30
	number of capsules	50	50	50	50	50	50	50

## Sheet: Fig3D
	Sh CTL	Time from encapsulation (days)
		D1	D2	D3	D4	D5	D6	D7	D8
		Time from confluence (days)
					D0	D1	D2	D3	D4
		Raw # of events
	total enwrapping	0	0	0	20	21	36	40	40
	number of capsules	40	40	40	40	40	40	40	40
	Sh FN3	Time from encapsulation (days)
		D1	D2	D3	D4	D5	D6	D7	D8
		Time from confluence (days)
					D0	D1	D2	D3	D4
		Raw # of events
	total enwrapping	0	0	0	0	0	0	0	5
	number of capsules	40	40	40	40	40	40	40	40
	Sh FN2	Time from encapsulation (days)
		D1	D2	D3	D4	D5	D6	D7	D8
		Time from confluence (days)
					D0	D1	D2	D3	D4
		Raw # of events
	total enwrapping	0	0	0	0	4	6	6	10
	number of capsules	40	40	40	40	40	40	40	40
	Sh FN4	Time from encapsulation (days)
		D1	D2	D3	D4	D5	D6	D7	D8
		Time from confluence (days)
					D0	D1	D2	D3	D4
		Raw # of events
	total enwrapping	0	0	0	0	0	14	17	34
	number of capsules	40	40	40	40	40	40	40	40

## Sheet: Fig4B
	HT29 Compression			NIH3T3 Compression
	Batch	Tension (mN/m)		Batch	Tension (mN/m)
	1	9.47842		1	21.4655
	1	14.1646		1	19.9476
	1	5.24132		1	19.8496
	1	11.4615		1	13.1967
	1	14.1027		1	16.9245
	1	17.5169		1	21.4454
	1	16.9173		1	27.5304
	1	16.5477		1	12.8823
	1	15.2328		1	17.0883
	1	18.4755		1	20.542
	2	22.3162		2	28.4571
	2	38.451		2	48.0635
	2	10.3064		2	45.1483
	2	27.4138		2	32.3884
	2	10.9412		2	34.0772
	2	18.0442		2	65.1191
	3	24.4062		3	32.1896
	3	30.549		3	46.8599
	3	19.5597		3	39.2283
	3	24.4383		3	28.4269
	3	13.3615		3	22.4803
	3	16.976		3	17.7666
	HT29 Free			NIH3T3 Free
	Batch	Tension (mN/m)		Batch	Tension (mN/m)
	1	5.56133		1	24.5661
	1	9.10189		1	29.3908
	1	6.57894		1	32.237
	1	8.20794		1	32.6057
	1	9.12835		1	32.7018
	1	7.24299		1	32.7062
	1	11.709		1	37.8382
	1	7.38712		1	30.9612
	1	7.3504		1	22.5871
	1	4.85477		1	25.0712
	2	10.3738		2	28.6324
	2	6.32153		2	43.087
	2	6.85685		2	36.0867
	2	5.24641		2	44.135
	2	7.13137		3	27.3842
	3	15.9091		3	32.776
	3	17.6306		3	22.4166
	3	8.87803		3	18.1049
	3	11.8686		3	26.4855
	3	9.11016

## Sheet: Fig4D
	time (s)	Force (nN)
	0	-0.2
	0.099	-0.075
	0.198	-0.057
	0.297	-0.098
	0.396	-0.251
	0.495	-0.312
	0.594	-0.274
	0.693	-0.209
	0.792	-0.264
	0.891	-0.344
	0.99	-0.322
	1.089	-0.339
	1.188	-0.335
	1.287	-0.262
	1.386	-0.169
	1.485	-0.213
	1.584	-0.007
	1.683	0.046
	1.782	0.041
	1.881	-0.011
	1.98	-0.02
	2.079	-0.045
	2.178	-0.042
	2.277	0.003
	2.376	-0.031
	2.475	-0.029
	2.574	0.028
	2.673	0.142
	2.772	0.341
	2.871	0.409
	2.97	0.519
	3.069	0.608
	3.168	0.581
	3.267	0.649
	3.366	0.716
	3.465	1.181
	3.564	3.754
	3.663	6.168
	3.762	7.97
	3.861	9.553
	3.96	10.839
	4.059	11.853
	4.158	12.617
	4.257	13.217
	4.356	13.825
	4.455	14.156
	4.554	14.536
	4.653	14.683
	4.752	14.824
	4.851	14.908
	4.95	14.932
	5.049	14.844
	5.148	14.769
	5.247	14.594
	5.346	14.404
	5.445	14.341
	5.544	14.301
	5.643	14.074
	5.742	13.976
	5.841	13.834
	5.94	13.647
	6.039	13.548
	6.138	13.421
	6.237	13.243
	6.336	13.107
	6.435	12.925
	6.534	12.703
	6.633	12.567
	6.732	12.554
	6.831	12.485
	6.93	12.39
	7.029	12.17
	7.128	12.061
	7.227	11.972
	7.326	11.888
	7.425	11.774
	7.524	11.71
	7.623	11.508
	7.722	11.401
	7.821	11.369
	7.92	11.296
	8.019	11.142
	8.118	11.113
	8.217	11.025
	8.316	11
	8.415	10.972
	8.514	10.921
	8.613	10.936
	8.712	10.962
	8.811	10.874
	8.91	10.823
	9.009	10.688
	9.108	10.698
	9.207	10.788
	9.306	10.733
	9.405	10.722
	9.504	10.724
	9.603	10.731
	9.702	10.612
	9.801	10.43
	9.9	10.373
	9.999	10.335
	10.098	10.339
	10.197	10.219
	10.296	10.157
	10.395	10.022
	10.494	10.044
	10.593	9.89
	10.692	9.914
	10.791	10.019
	10.89	9.981
	10.989	9.991
	11.088	9.874
	11.187	9.93
	11.286	9.825
	11.385	9.729
	11.484	9.751
	11.583	9.723
	11.682	9.826
	11.781	9.813
	11.88	9.836
	11.979	9.84
	12.078	9.828
	12.177	9.846
	12.276	9.848
	12.375	9.822
	12.474	9.861
	12.573	9.845
	12.672	9.926
	12.771	9.917
	12.87	9.867
	12.969	9.816
	13.068	9.774
	13.167	9.759
	13.266	9.712
	13.365	9.658
	13.464	9.581
	13.563	9.577
	13.662	9.556
	13.761	9.569
	13.86	9.541
	13.959	9.577
	14.058	9.48
	14.157	9.464
	14.256	9.418
	14.355	9.487
	14.454	9.577
	14.553	9.58
	14.652	9.585
	14.751	9.584
	14.85	9.597
	14.949	9.602
	15.048	9.685
	15.147	9.675
	15.246	9.667
	15.345	9.679
	15.444	9.656
	15.543	9.638
	15.642	9.579
	15.741	9.525
	15.84	9.605
	15.939	9.724
	16.038	9.689
	16.137	9.597
	16.236	9.639
	16.335	9.663
	16.434	9.678
	16.533	9.642
	16.632	9.488
	16.731	9.369
	16.83	9.318
	16.929	9.349
	17.028	9.355
	17.127	9.372
	17.226	9.265
	17.325	9.196
	17.424	9.142
	17.523	9.16
	17.622	9.266
	17.721	9.361
	17.82	9.414
	17.919	9.36
	18.018	9.261
	18.117	9.14
	18.216	9.081
	18.315	9.034
	18.414	9.006
	18.513	8.909
	18.612	8.916
	18.711	8.795
	18.81	8.823
	18.909	8.882
	19.008	8.949
	19.107	8.924
	19.206	8.878
	19.305	8.826
	19.404	8.838
	19.503	8.87
	19.602	8.809
	19.701	8.868
	19.8	8.707
	19.899	8.66
	19.998	8.603
	20.097	8.526
	20.196	8.601
	20.295	8.585
	20.394	8.541
	20.493	8.459
	20.592	8.448
	20.691	8.383
	20.79	8.49
	20.889	8.642
	20.988	8.628
	21.087	8.701
	21.186	8.645
	21.285	8.718
	21.384	8.859
	21.483	9.019
	21.582	9.146
	21.681	9.269
	21.78	9.332
	21.879	9.394
	21.978	9.454
	22.077	9.554
	22.176	9.693
	22.275	9.689
	22.374	9.74
	22.473	9.688
	22.572	9.725
	22.671	9.852
	22.77	9.86
	22.869	9.868
	22.968	9.838
	23.067	9.848
	23.166	9.865
	23.265	9.859
	23.364	9.886
	23.463	9.706
	23.562	9.577
	23.661	9.463
	23.76	9.505
	23.859	9.657
	23.958	9.888
	24.057	9.726
	24.156	9.002
	24.255	7.949
	24.354	7.124
	24.453	6.81
	24.552	6.938
	24.651	7.273
	24.75	7.405
	24.849	7.526
	24.948	7.753
	25.047	7.896
	25.146	8.051
	25.245	8.174
	25.344	8.251
	25.443	8.415
	25.542	8.643
	25.641	8.727
	25.74	8.774
	25.839	8.773
	25.938	8.839
	26.037	8.887
	26.136	8.847
	26.235	8.833
	26.334	8.886
	26.433	8.997
	26.532	8.982
	26.631	8.885
	26.73	8.786
	26.829	8.915
	26.928	8.882
	27.027	8.762
	27.126	8.77
	27.225	8.702
	27.324	8.578
	27.423	8.543
	27.522	8.404
	27.621	8.353
	27.72	8.344
	27.819	8.317
	27.918	8.274
	28.017	8.309
	28.116	8.285
	28.215	8.288
	28.314	8.288
	28.413	8.187
	28.512	8.153
	28.611	8.198
	28.71	8.14
	28.809	8.16
	28.908	8.148
	29.007	8.1
	29.106	8.075
	29.205	8.144
	29.304	8.215
	29.403	8.251
	29.502	8.288
	29.601	8.363
	29.7	8.452
	29.799	8.518
	29.898	8.552
	29.997	8.697
	30.096	8.799
	30.195	8.848
	30.294	8.829
	30.393	8.855
	30.492	8.839
	30.591	8.795
	30.69	8.856
	30.789	8.764
	30.888	8.809
	30.987	8.675
	31.086	8.555
	31.185	8.414
	31.284	8.317
	31.383	8.349
	31.482	8.303
	31.581	8.235
	31.68	8.197
	31.779	8.244
	31.878	8.186
	31.977	8.158
	32.076	8.221
	32.175	8.315
	32.274	8.397
	32.373	8.452
	32.472	8.423
	32.571	8.432
	32.67	8.449
	32.769	8.419
	32.868	8.452
	32.967	8.508
	33.066	8.434
	33.165	8.56
	33.264	8.621
	33.363	8.654
	33.462	8.582
	33.561	8.567
	33.66	8.704
	33.759	8.652
	33.858	8.627
	33.957	8.618
	34.056	8.617
	34.155	8.586
	34.254	8.515
	34.353	8.529
	34.452	8.566
	34.551	8.633
	34.65	8.669
	34.749	8.767
	34.848	8.901
	34.947	8.859
	35.046	8.885
	35.145	8.883
	35.244	9.033
	35.343	9.008
	35.442	8.979
	35.541	8.978
	35.64	8.858
	35.739	8.819
	35.838	8.788
	35.937	8.762
	36.036	8.651
	36.135	8.664
	36.234	8.582
	36.333	8.526
	36.432	8.513
	36.531	8.438
	36.63	8.373
	36.729	8.23
	36.828	8.248
	36.927	8.255
	37.026	8.212
	37.125	8.199
	37.224	8.255
	37.323	8.33
	37.422	8.345
	37.521	8.459
	37.62	8.473
	37.719	8.446
	37.818	8.545
	37.917	8.513
	38.016	8.605
	38.115	8.587
	38.214	8.631
	38.313	8.604
	38.412	8.565
	38.511	8.534
	38.61	8.565
	38.709	8.506
	38.808	8.535
	38.907	8.497
	39.006	8.434
	39.105	8.429
	39.204	8.494
	39.303	8.52
	39.402	8.586
	39.501	8.525
	39.6	8.48
	39.699	8.569
	39.798	8.551
	39.897	8.581
	39.996	8.525
	40.095	8.52
	40.194	8.48
	40.293	8.441
	40.392	8.459
	40.491	8.569
	40.59	8.665
	40.689	8.663
	40.788	8.695
	40.887	8.587
	40.986	8.509
	41.085	8.404
	41.184	8.334
	41.283	8.383
	41.382	8.453
	41.481	8.407
	41.58	8.485
	41.679	8.505
	41.778	8.494
	41.877	8.508
	41.976	8.458
	42.075	8.39
	42.174	8.376
	42.273	8.337
	42.372	8.284
	42.471	8.308
	42.57	8.354
	42.669	8.335
	42.768	8.279
	42.867	8.214
	42.966	8.265
	43.065	8.251
	43.164	8.243
	43.263	8.359
	43.362	8.337
	43.461	8.365
	43.56	8.351
	43.659	8.364
	43.758	8.293
	43.857	8.364
	43.956	8.444
	44.055	8.613
	44.154	8.73
	44.253	8.861
	44.352	8.814
	44.451	8.66
	44.55	8.679
	44.649	8.745
	44.748	8.768
	44.847	8.797
	44.946	8.725
	45.045	8.658
	45.144	8.514
	45.243	8.626
	45.342	8.546
	45.441	8.488
	45.54	8.42
	45.639	8.444
	45.738	8.428
	45.837	8.35
	45.936	8.412
	46.035	8.548
	46.134	8.637
	46.233	8.63
	46.332	8.654
	46.431	8.532
	46.53	8.656
	46.629	8.616
	46.728	8.618
	46.827	8.615
	46.926	8.655
	47.025	8.461
	47.124	8.438
	47.223	8.44
	47.322	8.347
	47.421	8.412
	47.52	8.417
	47.619	8.448
	47.718	8.384
	47.817	8.354
	47.916	8.295
	48.015	8.239
	48.114	8.188
	48.213	8.213
	48.312	8.149
	48.411	8.046
	48.51	7.958
	48.609	7.956
	48.708	8.005
	48.807	7.947
	48.906	7.93
	49.005	7.958
	49.104	7.961
	49.203	7.915
	49.302	7.948
	49.401	7.948
	49.5	7.883
	49.599	7.961
	49.698	7.892
	49.797	7.886
	49.896	7.888
	49.995	7.844
	50.094	7.779
	50.193	7.796
	50.292	7.771
	50.391	7.766
	50.49	7.74
	50.589	7.782
	50.688	7.787
	50.787	7.769
	50.886	7.748
	50.985	7.752
	51.084	7.792
	51.183	7.73
	51.282	7.817
	51.381	7.82
	51.48	7.908
	51.579	7.895
	51.678	7.918
	51.777	7.879
	51.876	7.909
	51.975	7.913
	52.074	7.903
	52.173	7.953
	52.272	7.9
	52.371	7.869
	52.47	7.878
	52.569	7.956
	52.668	7.976
	52.767	8.013
	52.866	8.12
	52.965	8.094
	53.064	8.207
	53.163	8.242
	53.262	8.252
	53.361	8.226
	53.46	8.238
	53.559	8.224
	53.658	8.204
	53.757	8.262
	53.856	8.318
	53.955	8.227
	54.054	8.182
	54.153	8.23
	54.252	8.117
	54.351	8.05
	54.45	8.09
	54.549	8.147
	54.648	8.166
	54.747	8.341
	54.846	8.259
	54.945	8.146
	55.044	8.136
	55.143	8.105
	55.242	8.17
	55.341	8.092
	55.44	8.034
	55.539	8.101
	55.638	8.084
	55.737	8.111
	55.836	8.077
	55.935	8.083
	56.034	8.145
	56.133	8.2
	56.232	8.14
	56.331	8.224
	56.43	8.206
	56.529	8.221
	56.628	8.208
	56.727	8.218
	56.826	8.227
	56.925	8.228
	57.024	8.223
	57.123	8.213
	57.222	8.211
	57.321	8.071
	57.42	8.056
	57.519	8.132
	57.618	8.144
	57.717	8.14
	57.816	8.129
	57.915	8.191
	58.014	8.119
	58.113	8.222
	58.212	8.201
	58.311	8.192
	58.41	8.247
	58.509	8.198
	58.608	8.107
	58.707	7.958
	58.806	7.972
	58.905	8.024
	59.004	8.055
	59.103	8.001
	59.202	7.952
	59.301	7.909
	59.4	7.916
	59.499	8.005
	59.598	8.061
	59.697	8.094
	59.796	8.22
	59.895	8.194
	59.994	8.306
	60.093	8.318
	60.192	8.313
	60.291	8.395
	60.39	8.44
	60.489	8.382
	60.588	8.432
	60.687	8.423
	60.786	8.476
	60.885	8.531
	60.984	8.523
	61.083	8.475
	61.182	8.4
	61.281	8.336
	61.38	8.256
	61.479	8.176
	61.578	8.227
	61.677	8.203
	61.776	8.201
	61.875	8.122
	61.974	8.049
	62.073	8.004
	62.172	8.05
	62.271	8.058
	62.37	8.003
	62.469	7.952
	62.568	8.037
	62.667	7.993
	62.766	7.963
	62.865	7.983
	62.964	8.098
	63.063	8.061
	63.162	8.084
	63.261	8.134
	63.36	8.214
	63.459	8.25
	63.558	8.318
	63.657	8.223
	63.756	8.181
	63.855	8.231
	63.954	8.306
	64.053	8.44
	64.152	8.401
	64.251	8.286
	64.35	8.361
	64.449	8.456
	64.548	8.512
	64.647	8.504
	64.746	8.443
	64.845	8.407
	64.944	8.292
	65.043	8.223
	65.142	8.11
	65.241	8.031
	65.34	7.905
	65.439	7.827
	65.538	7.733
	65.637	7.768
	65.736	7.928
	65.835	8.013
	65.934	8.175
	66.033	8.323
	66.132	8.441
	66.231	8.517
	66.33	8.624
	66.429	8.69
	66.528	8.634
	66.627	8.596
	66.726	8.566
	66.825	8.656
	66.924	8.532
	67.023	8.472
	67.122	8.442
	67.221	8.429
	67.32	8.421
	67.419	8.315
	67.518	8.315
	67.617	8.378
	67.716	8.298
	67.815	8.327
	67.914	8.314
	68.013	8.336
	68.112	8.317
	68.211	8.251
	68.31	8.336
	68.409	8.409
	68.508	8.388
	68.607	8.319
	68.706	8.401
	68.805	8.334
	68.904	8.357
	69.003	8.421
	69.102	8.476
	69.201	8.418
	69.3	8.354
	69.399	8.409
	69.498	8.43
	69.597	8.395
	69.696	8.472
	69.795	8.505
	69.894	8.468
	69.993	8.417
	70.092	8.352
	70.191	8.336
	70.29	8.341
	70.389	8.28
	70.488	8.293
	70.587	8.199
	70.686	8.28
	70.785	8.32
	70.884	8.423
	70.983	8.434
	71.082	8.48
	71.181	8.459
	71.28	8.472
	71.379	8.425
	71.478	8.419
	71.577	8.433
	71.676	8.396
	71.775	8.397
	71.874	8.287
	71.973	8.241
	72.072	8.09
	72.171	8.16
	72.27	8.042
	72.369	8.181
	72.468	8.233
	72.567	8.278
	72.666	8.303
	72.765	8.317
	72.864	8.374
	72.963	8.481
	73.062	8.529
	73.161	8.46
	73.26	8.607
	73.359	8.662
	73.458	8.648
	73.557	8.764
	73.656	8.795
	73.755	8.854
	73.854	8.786
	73.953	8.735
	74.052	8.681
	74.151	8.586
	74.25	8.594
	74.349	8.654
	74.448	8.498
	74.547	8.45
	74.646	8.34
	74.745	8.159
	74.844	8.124
	74.943	8.103
	75.042	8.051
	75.141	8.036
	75.24	8.03
	75.339	7.985
	75.438	8.075
	75.537	8.109
	75.636	8.136
	75.735	8.16
	75.834	8.35
	75.933	8.411
	76.032	8.443
	76.131	8.529
	76.23	8.606
	76.329	8.511
	76.428	8.553
	76.527	8.348
	76.626	8.329
	76.725	8.279
	76.824	8.223
	76.923	8.081
	77.022	8.027
	77.121	8.03
	77.22	7.993
	77.319	8.065
	77.418	8.088
	77.517	8.161
	77.616	8.181
	77.715	8.068
	77.814	8.084
	77.913	8.009
	78.012	8.04
	78.111	8.047
	78.21	7.951
	78.309	8.022
	78.408	8.071
	78.507	8.097
	78.606	8.107
	78.705	8.006
	78.804	8.091
	78.903	8.126
	79.002	8.119
	79.101	8.146
	79.2	7.974
	79.299	7.846
	79.398	7.851
	79.497	7.752
	79.596	7.743
	79.695	7.742
	79.794	7.792
	79.893	7.841
	79.992	7.816
	80.091	7.753
	80.19	7.705
	80.289	7.836
	80.388	7.9
	80.487	7.8
	80.586	7.693
	80.685	7.656
	80.784	7.664
	80.883	7.567
	80.982	7.557
	81.081	7.521
	81.18	7.554
	81.279	7.557
	81.378	7.516
	81.477	7.492
	81.576	7.445
	81.675	7.512
	81.774	7.545
	81.873	7.49
	81.972	7.493
	82.071	7.527
	82.17	7.531
	82.269	7.657
	82.368	7.773
	82.467	7.805
	82.566	7.753
	82.665	7.827
	82.764	7.799
	82.863	7.802
	82.962	7.833
	83.061	7.815
	83.16	7.842
	83.259	7.868
	83.358	7.785
	83.457	7.683
	83.556	7.564
	83.655	7.63
	83.754	7.614
	83.853	7.669
	83.952	7.675
	84.051	7.768
	84.15	7.775
	84.249	7.765
	84.348	7.908
	84.447	7.78
	84.546	7.73
	84.645	7.733
	84.744	7.828
	84.843	7.822
	84.942	7.798
	85.041	7.737
	85.14	7.683
	85.239	7.777
	85.338	7.741
	85.437	7.777
	85.536	7.928
	85.635	7.977
	85.734	8.115
	85.833	8.161
	85.932	8.225
	86.031	8.277
	86.13	8.37
	86.229	8.407
	86.328	8.46
	86.427	8.444
	86.526	8.408
	86.625	8.48
	86.724	8.409
	86.823	8.47
	86.922	8.36
	87.021	8.336
	87.12	8.287
	87.219	8.255
	87.318	8.156
	87.417	8.086
	87.516	7.999
	87.615	8.082
	87.714	8.006
	87.813	8.053
	87.912	8.105
	88.011	8.268
	88.11	8.178
	88.209	8.202
	88.308	8.171
	88.407	8.233
	88.506	8.204
	88.605	8.204
	88.704	8.3
	88.803	8.319
	88.902	8.396
	89.001	8.496
	89.1	8.516
	89.199	8.555
	89.298	8.569
	89.397	8.625
	89.496	8.641
	89.595	8.692
	89.694	8.739
	89.793	8.69
	89.892	8.709
	89.991	8.639
	90.09	8.634
	90.189	8.656
	90.288	8.554
	90.387	8.596
	90.486	8.568
	90.585	8.537
	90.684	8.539
	90.783	8.609
	90.882	8.602
	90.981	8.571
	91.08	8.632
	91.179	8.644
	91.278	8.66
	91.377	8.624
	91.476	8.663
	91.575	8.646
	91.674	8.641
	91.773	8.528
	91.872	8.603
	91.971	8.597
	92.07	8.508
	92.169	8.476
	92.268	8.495
	92.367	8.512
	92.466	8.547
	92.565	8.609
	92.664	8.595
	92.763	8.465
	92.862	8.461
	92.961	8.487
	93.06	8.429
	93.159	8.464
	93.258	8.407
	93.357	8.483
	93.456	8.417
	93.555	8.47
	93.654	8.306
	93.753	8.236
	93.852	8.373
	93.951	8.494
	94.05	8.533
	94.149	8.48
	94.248	8.463
	94.347	8.453
	94.446	8.519
	94.545	8.513
	94.644	8.512
	94.743	8.528
	94.842	8.466
	94.941	8.458
	95.04	8.389
	95.139	8.454
	95.238	8.535
	95.337	8.651
	95.436	8.781
	95.535	8.902
	95.634	8.9
	95.733	8.859
	95.832	8.612
	95.931	8.567
	96.03	8.505
	96.129	8.62
	96.228	8.613
	96.327	8.648
	96.426	8.67
	96.525	8.665
	96.624	8.641
	96.723	8.513
	96.822	8.5
	96.921	8.465
	97.02	8.424
	97.119	8.505
	97.218	8.58
	97.317	8.77
	97.416	8.812
	97.515	8.803
	97.614	8.832
	97.713	8.75
	97.812	8.777
	97.911	8.671
	98.01	8.542
	98.109	8.521
	98.208	8.497
	98.307	8.497
	98.406	8.425
	98.505	8.417
	98.604	8.366
	98.703	8.264
	98.802	8.255
	98.901	8.366
	99	8.364
	99.099	8.346
	99.198	8.391
	99.297	8.341
	99.396	8.413
	99.495	8.444
	99.594	8.46
	99.693	8.435
	99.792	8.403
	99.891	8.32
	99.99	8.302
	100.089	8.253
	100.188	8.218
	100.287	8.322
	100.386	8.349
	100.485	8.335
	100.584	8.26
	100.683	8.25
	100.782	8.181
	100.881	8.215
	100.98	8.114
	101.079	8.134
	101.178	8.192
	101.277	8.204
	101.376	8.269
	101.475	8.335
	101.574	8.319
	101.673	8.32
	101.772	8.317
	101.871	8.276
	101.97	8.283
	102.069	8.277
	102.168	8.364
	102.267	8.35
	102.366	8.529
	102.465	8.491
	102.564	8.514
	102.663	8.549
	102.762	8.561
	102.861	8.552
	102.96	8.465
	103.059	8.326
	103.158	8.308
	103.257	8.373
	103.356	8.423
	103.455	8.467
	103.554	8.443
	103.653	8.422
	103.752	8.334
	103.851	8.316
	103.95	8.292
	104.049	8.285
	104.148	8.202
	104.247	8.051
	104.346	8.063
	104.445	8.002
	104.544	7.889
	104.643	7.774
	104.742	7.824
	104.841	7.789
	104.94	7.655
	105.039	7.521
	105.138	7.521
	105.237	7.448
	105.336	7.526
	105.435	7.533
	105.534	7.609
	105.633	7.537
	105.732	7.612
	105.831	7.584
	105.93	7.626
	106.029	7.812
	106.128	7.909
	106.227	7.938
	106.326	7.855
	106.425	7.932
	106.524	7.943
	106.623	8.087
	106.722	8.176
	106.821	8.299
	106.92	8.439
	107.019	8.551
	107.118	8.569
	107.217	8.529
	107.316	8.583
	107.415	8.513
	107.514	8.348
	107.613	8.423
	107.712	8.466
	107.811	8.544
	107.91	8.5
	108.009	8.469
	108.108	8.442
	108.207	8.396
	108.306	8.482
	108.405	8.461
	108.504	8.465
	108.603	8.407
	108.702	8.283
	108.801	8.293
	108.9	8.294
	108.999	8.291
	109.098	8.289
	109.197	8.309
	109.296	8.354
	109.395	8.337
	109.494	8.381
	109.593	8.453
	109.692	8.417
	109.791	8.383
	109.89	8.437
	109.989	8.357
	110.088	8.329
	110.187	8.226
	110.286	8.187
	110.385	8.118
	110.484	8.125
	110.583	8.2
	110.682	8.345
	110.781	8.385
	110.88	8.347
	110.979	8.291
	111.078	8.291
	111.177	8.407
	111.276	8.343
	111.375	8.419
	111.474	8.353
	111.573	8.327
	111.672	8.385
	111.771	8.348
	111.87	8.343
	111.969	8.224
	112.068	8.213
	112.167	8.185
	112.266	8.132
	112.365	8.049
	112.464	8.061
	112.563	8.071
	112.662	8.141
	112.761	8.065
	112.86	8.036
	112.959	7.873
	113.058	7.918
	113.157	8.113
	113.256	8.21
	113.355	8.304
	113.454	8.279
	113.553	8.082
	113.652	8.028
	113.751	7.993
	113.85	8.047
	113.949	7.927
	114.048	7.907
	114.147	7.888
	114.246	7.825
	114.345	7.951
	114.444	7.936
	114.543	7.992
	114.642	8.041
	114.741	8.027
	114.84	8.115
	114.939	8.193
	115.038	8.208
	115.137	8.263
	115.236	8.174
	115.335	8.232
	115.434	8.249
	115.533	8.316
	115.632	8.297
	115.731	8.407
	115.83	8.297
	115.929	8.321
	116.028	8.339
	116.127	8.339
	116.226	8.319
	116.325	8.332
	116.424	8.329
	116.523	8.309
	116.622	8.243
	116.721	8.224
	116.82	8.286
	116.919	8.303
	117.018	8.18
	117.117	8.143
	117.216	8.096
	117.315	8.077
	117.414	8.117
	117.513	8.099
	117.612	8.088
	117.711	8.15
	117.81	8.225
	117.909	8.092
	118.008	8.067
	118.107	8.159
	118.206	8.306
	118.305	8.295
	118.404	8.374
	118.503	8.269
	118.602	8.296
	118.701	8.279
	118.8	8.229
	118.899	8.337
	118.998	8.243
	119.097	8.33
	119.196	8.324
	119.295	8.233
	119.394	8.175
	119.493	8.177
	119.592	8.186
	119.691	8.15
	119.79	8.03
	119.889	8.092
	119.988	8.077
	120.087	8.044
	120.186	8.02
	120.285	8.007
	120.384	8.155
	120.483	8.23
	120.582	8.252
	120.681	8.381
	120.78	8.414
	120.879	8.346
	120.978	8.37
	121.077	8.347
	121.176	8.346
	121.275	8.332
	121.374	8.426
	121.473	8.361
	121.572	8.283
	121.671	8.181
	121.77	8.257
	121.869	8.28
	121.968	8.193
	122.067	8.179
	122.166	8.121
	122.265	8.135
	122.364	8.137
	122.463	8.12
	122.562	8.24
	122.661	8.166
	122.76	8.157
	122.859	8.202
	122.958	8.292
	123.057	8.269
	123.156	8.249
	123.255	8.253
	123.354	8.227
	123.453	8.146
	123.552	8.081
	123.651	8.067
	123.75	8.128
	123.849	8.238
	123.948	8.241
	124.047	8.236
	124.146	8.122
	124.245	8.068
	124.344	8.083
	124.443	8.136
	124.542	8.133
	124.641	8.047
	124.74	8.008
	124.839	8.029
	124.938	8.081
	125.037	8.011
	125.136	7.999
	125.235	8.004
	125.334	7.985
	125.433	7.9
	125.532	7.885
	125.631	7.844
	125.73	7.848
	125.829	7.949
	125.928	7.897
	126.027	7.936
	126.126	7.941
	126.225	7.981
	126.324	8.01
	126.423	7.967
	126.522	7.908
	126.621	7.849
	126.72	7.857
	126.819	7.864
	126.918	7.827
	127.017	7.862
	127.116	7.912
	127.215	7.898
	127.314	7.805
	127.413	7.756
	127.512	7.677
	127.611	7.744
	127.71	7.681
	127.809	7.71
	127.908	7.63
	128.007	7.678
	128.106	7.716
	128.205	7.675
	128.304	7.73
	128.403	7.708
	128.502	7.646
	128.601	7.73
	128.7	7.752
	128.799	7.728
	128.898	7.776
	128.997	7.69
	129.096	7.774
	129.195	7.73
	129.294	7.703
	129.393	7.791
	129.492	7.856
	129.591	7.908
	129.69	7.868
	129.789	7.859
	129.888	7.875
	129.987	7.878
	130.086	7.771
	130.185	7.738
	130.284	7.651
	130.383	7.617
	130.482	7.62
	130.581	7.621
	130.68	7.638
	130.779	7.739
	130.878	7.714
	130.977	7.694
	131.076	7.69
	131.175	7.816
	131.274	7.775
	131.373	7.885
	131.472	7.97
	131.571	7.938
	131.67	7.918
	131.769	7.923
	131.868	7.938
	131.967	7.966
	132.066	8.079
	132.165	8.128
	132.264	8.273
	132.363	8.224
	132.462	8.134
	132.561	8.022
	132.66	7.987
	132.759	7.896
	132.858	7.9
	132.957	7.85
	133.056	7.835
	133.155	7.852
	133.254	7.901
	133.353	7.958
	133.452	7.982
	133.551	8.145
	133.65	8.123
	133.749	8.217
	133.848	8.263
	133.947	8.243
	134.046	8.248
	134.145	8.308
	134.244	8.248
	134.343	8.186
	134.442	8.175
	134.541	8.185
	134.64	8.276
	134.739	8.283
	134.838	8.157
	134.937	8.17
	135.036	8.107
	135.135	8.133
	135.234	8.192
	135.333	8.302
	135.432	8.305
	135.531	8.331
	135.63	8.324
	135.729	8.283
	135.828	8.265
	135.927	8.263
	136.026	8.302
	136.125	8.29
	136.224	8.329
	136.323	8.399
	136.422	8.382
	136.521	8.351
	136.62	8.297
	136.719	8.27
	136.818	8.195
	136.917	8.199
	137.016	8.24
	137.115	8.206
	137.214	8.326
	137.313	8.281
	137.412	8.133
	137.511	8.126
	137.61	8.086
	137.709	8.099
	137.808	8.099
	137.907	8.115
	138.006	8.049
	138.105	8.045
	138.204	8.047
	138.303	8.051
	138.402	8.155
	138.501	8.229
	138.6	8.316
	138.699	8.326
	138.798	8.317
	138.897	8.261
	138.996	8.292
	139.095	8.304
	139.194	8.319
	139.293	8.291
	139.392	8.237
	139.491	8.149
	139.59	8.134
	139.689	8.097
	139.788	8.043
	139.887	8.011
	139.986	7.98
	140.085	7.921
	140.184	7.823
	140.283	7.83
	140.382	7.851
	140.481	7.805
	140.58	7.864
	140.679	7.785
	140.778	7.823
	140.877	7.791
	140.976	7.823
	141.075	7.829
	141.174	7.926
	141.273	7.943
	141.372	8.093
	141.471	8.127
	141.57	8.145
	141.669	8.143
	141.768	8.154
	141.867	8.178
	141.966	8.143
	142.065	8.119
	142.164	8.122
	142.263	8.139
	142.362	8.115
	142.461	8.118
	142.56	8.198
	142.659	8.21
	142.758	8.212
	142.857	8.274
	142.956	8.366
	143.055	8.328
	143.154	8.28
	143.253	8.211
	143.352	8.132
	143.451	7.996
	143.55	8.022
	143.649	8.044
	143.748	8.036
	143.847	8.053
	143.946	8.146
	144.045	8.207
	144.144	8.169
	144.243	8.147
	144.342	8.212
	144.441	8.24
	144.54	8.174
	144.639	8.248
	144.738	8.224
	144.837	8.208
	144.936	8.238
	145.035	8.282
	145.134	8.366
	145.233	8.455
	145.332	8.465
	145.431	8.374
	145.53	8.285
	145.629	8.211
	145.728	8.166
	145.827	8.11
	145.926	8.094
	146.025	7.985
	146.124	8.049
	146.223	8.031
	146.322	8.092
	146.421	8.241
	146.52	8.296
	146.619	8.27
	146.718	8.375
	146.817	8.345
	146.916	8.342
	147.015	8.421
	147.114	8.434
	147.213	8.339
	147.312	8.304
	147.411	8.222
	147.51	8.162
	147.609	8.192
	147.708	8.127
	147.807	8.091
	147.906	8.082
	148.005	8.13
	148.104	8.107
	148.203	8.031
	148.302	7.993
	148.401	8.018
	148.5	7.979
	148.599	7.988
	148.698	8.032
	148.797	8.077
	148.896	8.162
	148.995	8.295
	149.094	8.371
	149.193	8.436
	149.292	8.482
	149.391	8.656
	149.49	8.706
	149.589	8.7
	149.688	8.918
	149.787	9.005
	149.886	9.02
	149.985	9.066
	150.084	8.962
	150.183	8.892
	150.282	8.788
	150.381	8.603
	150.48	8.471
	150.579	8.463
	150.678	8.426
	150.777	8.332
	150.876	8.202
	150.975	8.103
	151.074	8.064
	151.173	7.957
	151.272	7.948
	151.371	7.838
	151.47	7.848
	151.569	7.755
	151.668	7.649
	151.767	7.604
	151.866	7.621
	151.965	7.511
	152.064	7.418
	152.163	7.354
	152.262	7.404
	152.361	7.336
	152.46	7.391
	152.559	7.462
	152.658	7.562
	152.757	7.614
	152.856	7.659
	152.955	7.687
	153.054	7.702
	153.153	7.745
	153.252	7.776
	153.351	7.872
	153.45	7.813
	153.549	7.777
	153.648	7.766
	153.747	7.778
	153.846	7.789
	153.945	7.847
	154.044	7.796
	154.143	7.644
	154.242	7.651
	154.341	7.622
	154.44	7.698
	154.539	7.64
	154.638	7.698
	154.737	7.763
	154.836	7.751
	154.935	7.828
	155.034	7.837
	155.133	7.798
	155.232	7.754
	155.331	7.82
	155.43	7.837
	155.529	7.835
	155.628	7.837
	155.727	7.795
	155.826	7.815
	155.925	7.797
	156.024	7.703
	156.123	7.6
	156.222	7.61
	156.321	7.613
	156.42	7.581
	156.519	7.625
	156.618	7.732
	156.717	7.791
	156.816	7.905
	156.915	8.02
	157.014	8.041
	157.113	8.14
	157.212	8.183
	157.311	8.328
	157.41	8.453
	157.509	8.628
	157.608	8.744
	157.707	8.719
	157.806	8.978
	157.905	8.969
	158.004	9.088
	158.103	9.116
	158.202	9.202
	158.301	9.403
	158.4	9.511
	158.499	9.542
	158.598	9.603
	158.697	9.523
	158.796	9.483
	158.895	9.473
	158.994	9.429
	159.093	9.408
	159.192	9.366
	159.291	9.398
	159.39	9.207
	159.489	9.156
	159.588	9.013
	159.687	9.022
	159.786	9.018
	159.885	9.044
	159.984	8.971
	160.083	8.965
	160.182	8.852
	160.281	8.848
	160.38	8.814
	160.479	8.824
	160.578	8.822
	160.677	8.819
	160.776	8.77
	160.875	8.653
	160.974	8.534
	161.073	8.432
	161.172	8.434
	161.271	8.378
	161.37	8.355
	161.469	8.34
	161.568	8.394
	161.667	8.441
	161.766	8.359
	161.865	8.395
	161.964	8.287
	162.063	8.276
	162.162	8.269
	162.261	8.252
	162.36	8.27
	162.459	8.266
	162.558	8.325
	162.657	8.265
	162.756	8.254
	162.855	8.163
	162.954	8.283
	163.053	8.285
	163.152	8.293
	163.251	8.258
	163.35	8.221
	163.449	8.194
	163.548	8.232
	163.647	8.219
	163.746	8.225
	163.845	8.151
	163.944	8.117
	164.043	8.252
	164.142	8.345
	164.241	8.537
	164.34	8.777
	164.439	8.925
	164.538	9.029
	164.637	9.06
	164.736	8.971
	164.835	8.94
	164.934	8.881
	165.033	8.91
	165.132	9.009
	165.231	9.257
	165.33	9.223
	165.429	9.188
	165.528	8.99
	165.627	8.805
	165.726	8.769
	165.825	8.701
	165.924	8.613
	166.023	8.539
	166.122	8.675
	166.221	8.686
	166.32	8.67
	166.419	8.641
	166.518	8.584
	166.617	8.588
	166.716	8.625
	166.815	8.564
	166.914	8.477
	167.013	8.43
	167.112	8.42
	167.211	8.413
	167.31	8.489
	167.409	8.539
	167.508	8.607
	167.607	8.604
	167.706	8.609
	167.805	8.685
	167.904	8.602
	168.003	8.644
	168.102	8.732
	168.201	8.712
	168.3	8.727
	168.399	8.736
	168.498	8.634
	168.597	8.66
	168.696	8.635
	168.795	8.579
	168.894	8.582
	168.993	8.598
	169.092	8.603
	169.191	8.59
	169.29	8.378
	169.389	8.256
	169.488	8.133
	169.587	8.065
	169.686	7.94
	169.785	7.98
	169.884	7.994
	169.983	7.932
	170.082	7.953
	170.181	8.128
	170.28	8.221
	170.379	8.217
	170.478	8.3
	170.577	8.308
	170.676	8.301
	170.775	8.396
	170.874	8.321
	170.973	8.367
	171.072	8.337
	171.171	8.341
	171.27	8.281
	171.369	8.288
	171.468	8.287
	171.567	8.283
	171.666	8.299
	171.765	8.363
	171.864	8.357
	171.963	8.38
	172.062	8.355
	172.161	8.263
	172.26	8.17
	172.359	8.134
	172.458	8.179
	172.557	8.209
	172.656	8.23
	172.755	8.246
	172.854	8.27
	172.953	8.225
	173.052	8.322
	173.151	8.353
	173.25	8.293
	173.349	8.315
	173.448	8.284
	173.547	8.332
	173.646	8.34
	173.745	8.398
	173.844	8.433
	173.943	8.465
	174.042	8.494
	174.141	8.497
	174.24	8.434
	174.339	8.484
	174.438	8.386
	174.537	8.433
	174.636	8.359
	174.735	8.366
	174.834	8.368
	174.933	8.459
	175.032	8.461
	175.131	8.554
	175.23	8.542
	175.329	8.509
	175.428	8.534
	175.527	8.537
	175.626	8.538
	175.725	8.545
	175.824	8.598
	175.923	8.624
	176.022	8.614
	176.121	8.589
	176.22	8.637
	176.319	8.659
	176.418	8.719
	176.517	8.693
	176.616	8.692
	176.715	8.71
	176.814	8.773
	176.913	8.721
	177.012	8.757
	177.111	8.709
	177.21	8.614
	177.309	8.715
	177.408	8.74
	177.507	8.666
	177.606	8.672
	177.705	8.689
	177.804	8.789
	177.903	8.882
	178.002	8.935
	178.101	8.837
	178.2	8.827
	178.299	8.829
	178.398	8.863
	178.497	9.008
	178.596	8.958
	178.695	8.832
	178.794	8.764
	178.893	8.62
	178.992	8.607
	179.091	8.625
	179.19	8.58
	179.289	8.648
	179.388	8.732
	179.487	8.851
	179.586	8.85
	179.685	8.943
	179.784	9.1
	179.883	9.14
	179.982	9.088
	180.081	9.011
	180.18	8.949
	180.279	8.936
	180.378	8.954
	180.477	8.912
	180.576	8.846
	180.675	8.802
	180.774	8.706
	180.873	8.606
	180.972	8.606
	181.071	8.614
	181.17	8.628
	181.269	8.527
	181.368	8.374
	181.467	8.28
	181.566	8.068
	181.665	8.026
	181.764	7.993
	181.863	7.897
	181.962	7.882
	182.061	7.968
	182.16	7.934
	182.259	7.873
	182.358	7.964
	182.457	7.994
	182.556	8.054
	182.655	8.072
	182.754	8.023
	182.853	7.923
	182.952	7.907
	183.051	7.918
	183.15	8.038
	183.249	8.109
	183.348	8.08
	183.447	8.12
	183.546	8.241
	183.645	8.21
	183.744	8.199
	183.843	8.184
	183.942	8.173
	184.041	8.133
	184.14	8.247
	184.239	8.341
	184.338	8.376
	184.437	8.43
	184.536	8.478
	184.635	8.548
	184.734	8.645
	184.833	8.591
	184.932	8.646
	185.031	8.55
	185.13	8.584
	185.229	8.666
	185.328	8.605
	185.427	8.446
	185.526	8.468
	185.625	8.574
	185.724	8.731
	185.823	8.753
	185.922	8.757
	186.021	8.647
	186.12	8.638
	186.219	8.629
	186.318	8.609
	186.417	8.678
	186.516	8.622
	186.615	8.518
	186.714	8.357
	186.813	8.399
	186.912	8.315
	187.011	8.209
	187.11	8.257
	187.209	8.206
	187.308	8.187
	187.407	8.185
	187.506	8.092
	187.605	8.164
	187.704	8.2
	187.803	8.222
	187.902	8.284
	188.001	8.337
	188.1	8.29
	188.199	8.164
	188.298	8.052
	188.397	7.909
	188.496	7.855
	188.595	7.909
	188.694	8.033
	188.793	8.042
	188.892	8.116
	188.991	8.08
	189.09	8.016
	189.189	8.02
	189.288	8.02
	189.387	8.007
	189.486	8.062
	189.585	8.084
	189.684	8.064
	189.783	8.06
	189.882	8.05
	189.981	8.149
	190.08	8.205
	190.179	8.225
	190.278	8.201
	190.377	8.337
	190.476	8.377
	190.575	8.374
	190.674	8.447
	190.773	8.5
	190.872	8.456
	190.971	8.479
	191.07	8.446
	191.169	8.475
	191.268	8.509
	191.367	8.586
	191.466	8.608
	191.565	8.584
	191.664	8.566
	191.763	8.65
	191.862	8.656
	191.961	8.569
	192.06	8.537
	192.159	8.507
	192.258	8.451
	192.357	8.375
	192.456	8.46
	192.555	8.422
	192.654	8.389
	192.753	8.464
	192.852	8.497
	192.951	8.545
	193.05	8.604
	193.149	8.653
	193.248	8.633
	193.347	8.581
	193.446	8.534
	193.545	8.506
	193.644	8.534
	193.743	8.422
	193.842	8.421
	193.941	8.386
	194.04	8.461
	194.139	8.369
	194.238	8.304
	194.337	8.295
	194.436	8.275
	194.535	8.252
	194.634	8.304
	194.733	8.266
	194.832	8.292
	194.931	8.267
	195.03	8.291
	195.129	8.266
	195.228	8.299
	195.327	8.311
	195.426	8.254
	195.525	8.229
	195.624	8.247
	195.723	8.411
	195.822	8.451
	195.921	8.381
	196.02	8.323
	196.119	8.386
	196.218	8.371
	196.317	8.442
	196.416	8.474
	196.515	8.509
	196.614	8.565
	196.713	8.521
	196.812	8.533
	196.911	8.547
	197.01	8.624
	197.109	8.571
	197.208	8.621
	197.307	8.711
	197.406	8.712
	197.505	8.632
	197.604	8.571
	197.703	8.527
	197.802	8.439
[truncated: 340 more rows]

## Sheet: Fig4E
	NIH 3T3
	Batch	Tension (nN/um)
	1	16.8329
	1	8.82732
	1	12.9349
	1	12.8283
	1	36.5453
	1	33.6906
	1	36.6152
	1	49.0465
	2	65.5641
	2	57.5242
	2	79.3703
	2	29.4593
	3	1.79396
	3	2.39933
	3	1.53747
	3	0.97811
	3	5.59207
	3	1.5937
	3	2.75835
	3	5.87905
	HT29
	Batch	Tension (nN/um)
	1	2.69057
	1	1.32137
	1	1.95174
	1	2.14927
	1	2.49904
	1	1.20587
	1	1.48294
	1	3.62932
	1	1.96091
	1	2.64542
	1	1.87061
	2	4.03787
	2	2.54988
	2	2.96672
	3	1.86788
	3	2.27427
	3	1.45766
	3	4.3122
	3	1.01484
	3	0.788466

## Sheet: Fig4G
	HT29 CTL
	Batch	gcm = surface tension cell-medium (pN/µm)
	1	6581.91
	1	5637.78
	1	5659.58
	1	6410.61
	1	6441.06
	1	7239.8
	1	6562.08
	1	7314.68
	1	6133.96
	1	6139.87
	2	12160.7
	2	6483.06
	2	9840.8
	2	8010.24
	2	9507.2
	2	9049.79
	2	9554.84
	2	9092.63
	2	7410.24
	3	4443.01
	3	5314.81
	3	6657.29
	3	5987.81
	3	5489.07
	3	6652.58
	3	6164.94
	3	6568.71
	3	6148.84
	3	6741.77
	HT29 sh myosin
	Batch	gcm = surface tension cell-medium (pN/µm)
	1	6165.47
	1	3043.38
	1	4613.19
	1	3214.08
	1	3418.61
	1	4073.65
	1	3504.88
	1	4964.4
	1	3300.4
	1	4331.59
	2	9937.59
	2	8466.9
	2	5884.54
	2	7019.94
	2	4820.68
	2	6019.18
	2	7074.66
	2	5564.96
	2	7100.44
	2	8760.8
	3	4743.97
	3	6543.17
	3	5813.5
	3	5834.24
	3	3193.42
	3	5816.64
	3	5764.7
	3	4665.8
	3	4746.3
	3	11594.5

## Sheet: Fig4H
	Sh CTL	Time from encapsulation (days)
		D1	D2	D4	D5	D6	D7	D8
		Time from confluence (days)
			D0	D1	D2	D3	D4	D5
		Raw # of events
	start enwrapping	0	3	7	24	19	8	3
	full enwrapping	0	0	0	8	6	45	41
	total enwrapping	0	3	7	32	25	53	44
	number of capsules	30	30	52	32	25	53	44
	HT29 Sh Myo	Time from encapsulation (days)
		D1	D2	D4	D5	D6	D7	D8
		Time from confluence (days)
				D0	D1	D2	D3	D4
		Raw # of events
	total enwrapping	0	0	0	0	0	0	13
	number of capsules	40	40	40	40	40	40	40

[truncated: 10 more sheets: Fig5C, Fig5D, Fig5E, sup3A, sup3D, sup3E, sup3F, sup3G, sup2B, sup2A]
